# Supplementary material for: Environmental Regulation, Molecular Profiling, and Preliminary Functional Evaluation of Extracellular Vesicles from Pleurotus tuber-regium
Source: Foods. 2026 Apr 21;15(8):1439. doi: 10.3390/foods15081439 (PMC13115048; doi:10.3390/foods15081439)
Supplement: Supplementary file 1 [file foods-15-01439-s001.zip]

Archive with 2 entries (2 files):
- Clean-R1-foods-4231308-supplementary material-20260418.pdf
- Table S6. Cross-comparison with the EV proteome identified 67 thermoresponsive genes.xlsx
