# Supplementary material for: Environmental Regulation, Molecular Profiling, and Preliminary Functional Evaluation of Extracellular Vesicles from Pleurotus tuber-regium
Source: Foods. 2026 Apr 21;15(8):1439. doi: 10.3390/foods15081439 (PMC13115048; doi:10.3390/foods15081439)
Supplement: Supplementary file 1 [file foods-15-01439-s001.zip › Table S6. Cross-comparison with the EV proteome identified 67 thermoresponsive genes.xlsx]

## Sheet: Common_genes_all
Gene ID	Relative quantitative value of protein	Log2FC of DEGs	FDR	KO	Definition
GME10037_g	168.97	2.14	4.54e-02	K05857	PLCD; phosphatidylinositol phospholipase C, delta
GME5746_g	203.71	1.93	2.34e-04	-	-
GME6391_g	740.06	1.83	1.35e-05	K00273	DAO, aao; D-amino-acid oxidase
GME5594_g	4888.27	1.69	2.04e-35	-	-
GME2751_g	264.72	1.64	3.46e-04	-	-
GME6876_g	367.03	1.63	1.22e-19	-	-
GME5194_g	478.19	1.41	2.55e-03	K01469	OPLAH, OXP1, oplAH; 5-oxoprolinase (ATP-hydrolysing)
GME7538_g	885.59	1.29	1.96e-12	K01638	aceB, glcB; malate synthase
GME5478_g	2854.5	1.27	6.36e-10	-	-
GME5459_g	123.18	1.24	2.65e-07	K19791	FET3_5; iron transport multicopper oxidase
GME10713_g	716.87	1.23	2.70e-18	-	-
GME2283_g	344.58	1.22	1.48e-03	-	-
GME10784_g	1546.99	1.18	4.95e-12	-	-
GME11947_g	190244	1.16	9.92e-13	-	-
GME10681_g	37362.8	1.16	3.11e-09	K17066	MOX; alcohol oxidase
GME2710_g	927.77	1.15	1.68e-03	-	-
GME473_g	43072.5	1.12	4.80e-15	-	-
GME2343_g	110708	1.1	3.06e-13	-	-
GME7603_g	96458.7	1.07	2.88e-12	-	-
GME6432_g	175.02	1.07	6.00e-09	K13993	HSP20; HSP20 family protein
GME6875_g	43349.7	1	8.91e-11	K02332	POLG; DNA polymerase gamma 1
GME9705_g	32393.8	-1.01	8.33e-05	-	-
GME2895_g	1300.69	-1.03	1.34e-04	-	-
GME1556_g	1217.39	-1.03	7.05e-03	-	-
GME7852_g	7624.06	-1.03	8.82e-07	K10355	ACTF; actin, other eukaryote
GME2423_g	23884.3	-1.03	1.74e-03	-	-
GME9568_g	4927.3	-1.06	3.97e-03	-	-
GME9997_g	10672.4	-1.08	3.35e-06	-	-
GME3399_g	3395.6	-1.09	1.02e-09	-	-
GME1608_g	18573.9	-1.11	3.93e-09	-	-
GME931_g	414.66	-1.11	4.99e-03	-	-
GME10628_g	60847.1	-1.13	4.54e-02	-	-
GME1452_g	2304.93	-1.19	2.96e-08	-	-
GME9555_g	2555.9	-1.21	3.86e-02	-	-
GME1018_g	159.43	-1.24	1.07e-06	-	-
GME2580_g	160.09	-1.24	3.51e-02	-	-
GME7134_g	244.28	-1.25	1.83e-06	K05658	ABCB1, CD243; ATP-binding cassette, subfamily B (MDR/TAP), member 1
GME5405_g	1181.12	-1.26	3.39e-02	-	-
GME11450_g	187.59	-1.27	2.90e-03	-	-
GME5391_g	5500.67	-1.27	3.09e-06	-	-
GME628_g	13651.3	-1.29	3.06e-13	-	-
GME2725_g	291.24	-1.3	4.38e-06	K03885	ndh; NADH:quinone reductase (non-electrogenic)
GME10646_g	671.59	-1.3	2.46e-05	-	-
GME8497_g	6062.68	-1.36	5.36e-05	-	-
GME10336_g	376.2	-1.38	1.28e-07	K17862	PPOC; linoleate 10R-lipoxygenase
GME1069_g	61.16	-1.42	3.93e-06	-	-
GME9900_g	1364.53	-1.46	8.19e-03	-	-
GME10694_g	71.66	-1.48	6.55e-03	-	-
GME7174_g	322.41	-1.5	2.24e-11	-	-
GME9500_g	107330	-1.5	2.62e-19	K01309	MINDY1_2; ubiquitin carboxyl-terminal hydrolase MINDY-1/2
GME3962_g	394.96	-1.52	4.17e-16	-	-
GME7783_g	688.11	-1.57	1.04e-04	-	-
GME10627_g	33448.7	-1.57	5.06e-11	-	-
GME5184_g	9603.78	-1.59	3.42e-17	-	-
GME3396_g	7340.8	-1.59	1.97e-06	-	-
GME9540_g	4530.75	-1.66	4.12e-02	-	-
GME881_g	2495.92	-1.66	1.92e-10	-	-
GME3903_g	10653.8	-1.68	9.81e-03	-	-
GME4253_g	178.39	-1.68	7.49e-04	-	-
GME10516_g	17753.8	-1.68	2.51e-06	-	-
GME4547_g	363.67	-1.72	2.78e-10	-	-
GME7324_g	376.48	-1.76	1.05e-16	-	-
GME669_g	2162.98	-1.83	7.90e-05	-	-
GME6892_g	2601.35	-2.08	1.44e-04	-	-
GME2864_g	81762.6	-2.11	2.73e-33	-	-
GME3899_g	13786.9	-2.33	1.44e-06	-	-
GME4595_g	454.8	-2.41	9.16e-07	-	-

## Sheet: Upregulated
Gene ID	Relative quantitative value of protein	Log2FC of DEGs	FDR	KO	Definition
GME10037_g	92.47	2.14	4.54e-02	K05857	PLCD; phosphatidylinositol phospholipase C, delta
GME5746_g	203.71	1.93	2.34e-04	-	-
GME6391_g	766.89	1.83	1.35e-05	K00273	DAO, aao; D-amino-acid oxidase
GME5594_g	4888.27	1.69	2.04e-35	-	-
GME2751_g	264.72	1.64	3.46e-04	-	-
GME6876_g	367.03	1.63	1.22e-19	-	-
GME5194_g	445.78	1.41	2.55e-03	K01469	OPLAH, OXP1, oplAH; 5-oxoprolinase (ATP-hydrolysing)
GME7538_g	791.2	1.29	1.96e-12	K01638	aceB, glcB; malate synthase
GME5478_g	2854.5	1.27	6.36e-10	-	-
GME5459_g	120.19	1.24	2.65e-07	K19791	FET3_5; iron transport multicopper oxidase
GME10713_g	716.87	1.23	2.70e-18	-	-
GME2283_g	344.58	1.22	1.48e-03	-	-
GME10784_g	1546.99	1.18	4.95e-12	-	-
GME11947_g	190244	1.16	9.92e-13	-	-
GME10681_g	36684	1.16	3.11e-09	K17066	MOX; alcohol oxidase
GME2710_g	927.77	1.15	1.68e-03	-	-
GME473_g	43072.5	1.12	4.80e-15	-	-
GME2343_g	110708	1.1	3.06e-13	-	-
GME7603_g	96458.7	1.07	2.88e-12	-	-
GME6432_g	181.61	1.07	6.00e-09	K13993	HSP20; HSP20 family protein
GME6875_g	47454.7	1	8.91e-11	K02332	POLG; DNA polymerase gamma 1

## Sheet: Downregulated
Gene ID	Relative quantitative value of protein	Log2FC of DEGs	FDR	KO	Definition
GME9705_g	32393.8	-1.01	8.33e-05	-	-
GME2895_g	1300.69	-1.03	1.34e-04	-	-
GME1556_g	1217.39	-1.03	7.05e-03	-	-
GME7852_g	7027.06	-1.03	8.82e-07	K10355	ACTF; actin, other eukaryote
GME2423_g	23884.3	-1.03	1.74e-03	-	-
GME9568_g	4927.3	-1.06	3.97e-03	-	-
GME9997_g	10672.4	-1.08	3.35e-06	-	-
GME3399_g	3395.6	-1.09	1.02e-09	-	-
GME1608_g	18573.9	-1.11	3.93e-09	-	-
GME931_g	414.66	-1.11	4.99e-03	-	-
GME10628_g	60847.1	-1.13	4.54e-02	-	-
GME1452_g	2304.93	-1.19	2.96e-08	-	-
GME9555_g	2555.9	-1.21	3.86e-02	-	-
GME1018_g	159.43	-1.24	1.07e-06	-	-
GME2580_g	160.09	-1.24	3.51e-02	-	-
GME7134_g	246.61	-1.25	1.83e-06	K05658	ABCB1, CD243; ATP-binding cassette, subfamily B (MDR/TAP), member 1
GME5405_g	1181.12	-1.26	3.39e-02	-	-
GME11450_g	187.59	-1.27	2.90e-03	-	-
GME5391_g	5500.67	-1.27	3.09e-06	-	-
GME628_g	13651.3	-1.29	3.06e-13	-	-
GME2725_g	304	-1.3	4.38e-06	K03885	ndh; NADH:quinone reductase (non-electrogenic)
GME10646_g	671.59	-1.3	2.46e-05	-	-
GME8497_g	6062.68	-1.36	5.36e-05	-	-
GME10336_g	387.92	-1.38	1.28e-07	K17862	PPOC; linoleate 10R-lipoxygenase
GME1069_g	61.16	-1.42	3.93e-06	-	-
GME9900_g	1364.53	-1.46	8.19e-03	-	-
GME10694_g	71.66	-1.48	6.55e-03	-	-
GME7174_g	322.41	-1.5	2.24e-11	-	-
GME9500_g	112026	-1.5	2.62e-19	K01309	MINDY1_2; ubiquitin carboxyl-terminal hydrolase MINDY-1/2
GME3962_g	394.96	-1.52	4.17e-16	-	-
GME7783_g	688.11	-1.57	1.04e-04	-	-
GME10627_g	33448.7	-1.57	5.06e-11	-	-
GME5184_g	9603.78	-1.59	3.42e-17	-	-
GME3396_g	7340.8	-1.59	1.97e-06	-	-
GME9540_g	4530.75	-1.66	4.12e-02	-	-
GME881_g	2495.92	-1.66	1.92e-10	-	-
GME3903_g	10653.8	-1.68	9.81e-03	-	-
GME4253_g	178.39	-1.68	7.49e-04	-	-
GME10516_g	17753.8	-1.68	2.51e-06	-	-
GME4547_g	363.67	-1.72	2.78e-10	-	-
GME7324_g	376.48	-1.76	1.05e-16	-	-
GME669_g	2162.98	-1.83	7.90e-05	-	-
GME6892_g	2601.35	-2.08	1.44e-04	-	-
GME2864_g	81762.6	-2.11	2.73e-33	-	-
GME3899_g	13786.9	-2.33	1.44e-06	-	-
GME4595_g	454.8	-2.41	9.16e-07	-	-
